# Supplementary material for: Genome rearrangements in Escherichia coli during de novo acquisition of resistance to a single antibiotic or two antibiotics successively
Source: BMC Genomics. 2018 Dec 27;19:973. doi: 10.1186/s12864-018-5353-y (PMC6307192; doi:10.1186/s12864-018-5353-y)
Supplement: Supplementary file 1 — Table S1. Overview of genomic rearrangement occurring in different samples. Contains information on the combinations of genome rearrangements that appear in samples, as well as correlation with the number of point mutations also identified. (XLSX 19 kb) [file 12864_2018_5353_MOESM1_ESM.xlsx]

## Sheet: Sheet 1
Table S1. Overview of genomic rearrangement occuring in different samples. Presence of rearrangement is indicated by the + sign, absence is noted by the - sign. identified in the same sequenced strain.
# of point mutations indicates the number of point mutations. Found in genes subjected to rearrangements indicate if a point mutation occured in a gene also subjected to rearrangement, and if true, which gene was affected.
Sample name	Strain name	Replicate	Exposure	Exposure type		ampC	clpS-clpA	yaiT-yaiW	slyA-nemA	e14	fimA	yeaR	dcuC/pagP	mgrB/yobH	oppB	clpX/lon	cyoA		# of point mutations	Found in genes subjected to rearrangements
E3_S12	WT	1	-	-		-	-	-	-	-	-	-	-	-	-	-	-		0	-
E2_S01	WTa40	1	Amoxicillin (40 ug/mL)	Single		-	-	-	-	-	-	-	-	-	-	-	-		2	-
E2_S02	WTa1280	1	Amoxicillin (1280 ug/mL)	Single		+	-	-	-	-	+	-	-	-	-	-	-		5	-
S35	WTa1280	2	Amoxicillin (1280 ug/mL)	Single		+	-	-	-	-	+	-	-	-	-	-	-		6	-
E3_S01	ERa20	1.1	Enrofloxacin (1024 ug/mL), amoxicillin (20 ug/mL)	Double		-	-	-	-	+	-	-	-	-	-	-	-		1	-
E3_S02	ERa1280	1.1	Enrofloxacin (1024 ug/mL), amoxicillin (1280 ug/mL)	Double		+	-	-	-	-	+	-	-	-	-	-	-		5	-
S10	ERa1280	1.2	Enrofloxacin (1024 ug/mL), amoxicillin (1280 ug/mL)	Double		+	-	-	-	-	+	-	-	-	-	-	-		6	-
S11	ERa1280	2.1	Enrofloxacin (1024 ug/mL), amoxicillin (1280 ug/mL)	Double		+	-	-	-	+	+	-	-	-	-	-	-		11	-
S12	ERa1280	2.2	Enrofloxacin (1024 ug/mL), amoxicillin (1280 ug/mL)	Double		+	-	-	-	+	+	-	-	-	-	-	-		8	-
E2_S05	KRa2.5	1.1	Kanamycin (1024 ug/mL), amoxicillin (2.5 ug/mL)	Double		+	-	-	-	+	+	-	-	-	-	-	-		6	-
E2_S06	KRa1280	1.1	Kanamycin (1024 ug/mL), amoxicillin (1280 ug/mL)	Double		+	-	-	-	-	+	-	-	-	-	-	-		8	-
S13	KRa1280	1.2	Kanamycin (1024 ug/mL), amoxicillin (1280 ug/mL)	Double		+	-	-	-	-	+	-	-	-	-	-	-		6	-
S15	KRa1280	2.1	Kanamycin (1024 ug/mL), amoxicillin (1280 ug/mL)	Double		+	-	-	-	+	+	-	-	-	-	-	-		7	-
S19	KRa1280	2.2	Kanamycin (1024 ug/mL), amoxicillin (1280 ug/mL)	Double		+	-	-	-	+	-	-	-	-	-	-	+		5	sbmA
E2_S07	TRa40	1.1	Tetracycline (64 ug/mL), amoxicillin (40 ug/mL)	Double		+	-	-	-	-	+	-	-	-	-	-	-		8	-
E2_S08	TRa1280	1.1	Tetracycline (64 ug/mL), amoxicillin (1280 ug/mL)	Double		+	-	-	-	+	+	-	-	-	-	-	-		8	-
S26	TRa1280	1.2	Tetracycline (64 ug/mL), amoxicillin (1280 ug/mL)	Double		+	-	-	-	-	-	-	-	+	-	-	-		9	-
S24	TRa1280	2.1	Tetracycline (64 ug/mL), amoxicillin (1280 ug/mL)	Double		+	-	-	-	-	-	-	-	+	-	-	-		7	-
S28	TRa1280	2.2	Tetracycline (64 ug/mL), amoxicillin (1280 ug/mL)	Double		+	-	-	-	-	-	-	-	+	-	-	-		5	-
E2_S09	WTe1024	1	Enrofloxacin (1024 ug/mL)	Single		-	-	-	-	-	-	+	-	-	-	-	-		11	-
S36	WTe1024	2	Enrofloxacin (1024 ug/mL)	Single		-	-	-	-	-	-	+	-	-	-	-	-		13	-
E3_S03	ARe16	1.1	Amoxicillin (1280 ug/mL), enrofloxacin (16 ug/mL)	Double		-	-	-	-	-	-	+	-	-	-	+	-		14	-
E3_S04	ARe1024	1.1	Amoxicillin (1280 ug/mL), enrofloxacin (1024 ug/mL)	Double		-	-	-	-	-	-	+	-	-	-	+	-		13	-
S01	ARe1024	1.2	Amoxicillin (1280 ug/mL), enrofloxacin (1024 ug/mL)	Double		-	-	-	-	-	-	+	-	-	-	+	-		13	-
S02	ARe1024	2.1	Amoxicillin (1280 ug/mL), enrofloxacin (1024 ug/mL)	Double		-	-	-	-	-	-	+	-	-	-	-	-		10	-
S03	ARe1024	2.2	Amoxicillin (1280 ug/mL), enrofloxacin (1024 ug/mL)	Double		-	-	-	-	+	+	+	-	-	-	-	-		6	-
E3_S05	KRe4	1.1	Kanamycin (1024 ug/mL), enrofloxacin (4 ug/mL)	Double		-	-	-	-	+	-	-	-	-	-	-	-		10	-
E3_S06	KRe1024	1.1	Kanamycin (1024 ug/mL), enrofloxacin (1024 ug/mL)	Double		-	-	-	-	+	-	-	-	-	-	-	-		11	-
S20	KRe1024	1.2	Kanamycin (1024 ug/mL), enrofloxacin (1024 ug/mL)	Double		-	-	-	-	-	-	+	-	-	-	-	-		12	-
S21	KRe1024	2.1	Kanamycin (1024 ug/mL), enrofloxacin (1024 ug/mL)	Double		-	-	-	-	+	-	-	-	-	-	-	-		15	sbmA
S22	KRe1024	2.2	Kanamycin (1024 ug/mL), enrofloxacin (1024 ug/mL)	Double		+	-	-	-	-	-	-	-	-	-	-	-		14	sbmA
E2_S15	TRe0.25	1.1	Tetracycline (64 ug/mL), enrofloxacin (0.25 ug/mL)	Double		-	-	-	-	-	-	+	-	-	-	-	-		9	-
E2_S16	TRe1024	1.1	Tetracycline (64 ug/mL), enrofloxacin (1024 ug/mL)	Double		-	+	-	-	-	-	+	-	-	-	-	-		13	-
S29	TRe1024	1.2	Tetracycline (64 ug/mL), enrofloxacin (1024 ug/mL)	Double		-	-	-	-	-	-	+	-	-	-	+	-		17	-
S30	TRe1024	2.1	Tetracycline (64 ug/mL), enrofloxacin (1024 ug/mL)	Double		-	-	-	-	+	-	-	-	-	-	-	-		10	-
E2_S17	WTk32	1	Kanamycin (32 ug/mL)	Single		-	-	-	-	-	-	-	-	-	-	-	-		2	-
E3_S07	WTk1024	1	Kanamycin (1024 ug/mL)	Single		-	-	-	-	-	-	-	-	-	-	-	-		6	sbmA
S37	WTk1024	2	Kanamycin (1024 ug/mL)	Single		-	-	-	-	-	-	-	-	-	-	-	-		7	sbmA
E2_S19	ARk32	1.1	Amoxicillin (1280 ug/mL), kanamycin (32 ug/mL)	Double		+	-	-	-	-	+	-	-	-	-	-	-		10	-
E2_S20	ARk1024	1.1	Amoxicillin (1280 ug/mL), kanamycin (1024 ug/mL)	Double		+	-	-	-	-	-	-	-	-	-	-	-		13	sbmA
S04	ARk1024	1.2	Amoxicillin (1280 ug/mL), kanamycin (1024 ug/mL)	Double		+	-	-	-	-	+	-	-	-	-	-	-		10	-
S05	ARk1024	2.1	Amoxicillin (1280 ug/mL), kanamycin (1024 ug/mL)	Double		+	-	-	-	-	+	-	-	-	-	-	-		9	-
E2_S21	ERk128	1.1	Enrofloxacin (1024 ug/mL), kanamycin (128 ug/mL)	Double		-	-	-	-	-	-	+	-	-	-	-	-		16	-
E2_S22	ERk1024	1.1	Enrofloxacin (1024 ug/mL), kanamycin (1024 ug/mL)	Double		-	-	+	-	-	-	+	+	-	-	-	-		26	sbmA
S84	ERk1024	1.2	Enrofloxacin (1024 ug/mL), kanamycin (1024 ug/mL)	Double		-	-	-	-	-	-	+	+	-	+	-	-		18	-
S85	ERk1024	2.1	Enrofloxacin (1024 ug/mL), kanamycin (1024 ug/mL)	Double		-	-	-	-	-	-	+	+	-	-	-	-		17	-
E3_S08	TRk16	1.1	Tetracycline (64 ug/mL), kanamycin (16 ug/mL)	Double		-	-	-	-	-	-	-	-	+	-	-	-		5	-
E3_S09	TRk1024	1.1	Tetracycline (64 ug/mL), kanamycin (1024 ug/mL)	Double		-	-	-	-	+	-	-	-	-	-	-	-		8	sbmA
S32	TRk256	1.2	Tetracycline (64 ug/mL), kanamycin (256 ug/mL)	Double		-	-	-	-	-	-	-	-	+	-	-	-		10	sbmA
S33	TRk1024	2.1	Tetracycline (64 ug/mL), kanamycin (1024 ug/mL)	Double		-	-	-	-	-	-	-	+	+	+	-	-		8	-
S34	TRk256	2.2	Tetracycline (64 ug/mL), kanamycin (256 ug/mL)	Double		-	-	-	-	-	-	-	+	+	-	-	-		11	sbmA
E2_S24	WTt16	1	Tetracycline (16 ug/mL)	Single		-	-	-	-	-	-	-	-	-	-	-	-		4	-
E2_S25	WTt64	1	Tetracycline (64 ug/mL)	Single		-	-	-	-	-	-	-	-	+	-	-	-		5	-
E2_S27	ARt16	1.1	Amoxicillin (1280 ug/mL), tetracycline (16 ug/mL)	Double		+	-	-	-	+	-	-	-	-	-	-	-		9	-
S07	ARt32	1.2	Amoxicillin (1280 ug/mL), tetracycline (32 ug/mL)	Double		+	-	-	-	+	+	-	-	-	-	-	-		7	-
S08	ARt16	2.1	Amoxicillin (1280 ug/mL), tetracycline (16 ug/mL)	Double		+	-	-	-	+	+	-	-	-	-	-	-		8	-
S09	ARt32	2.2	Amoxicillin (1280 ug/mL), tetracycline (32 ug/mL)	Double		+	-	-	-	+	+	-	-	-	-	-	-		8	-
E2_S28	ERt4	1.1	Enrofloxacin (1024 ug/mL), tetracycline (4 ug/mL)	Double		-	-	-	-	-	-	+	-	-	-	-	-		12	-
E3_S11	ERt32	1.1	Enrofloxacin (1024 ug/mL), tetracycline (32 ug/mL)	Double		-	-	-	-	+	-	+	-	-	-	-	-		16	-
S25	ERt128	1.2	Enrofloxacin (1024 ug/mL), tetracycline (128 ug/mL)	Double		-	-	-	-	-	-	+	-	-	-	+	-		16	-
S17	ERt64	2.1	Enrofloxacin (1024 ug/mL), tetracycline (64 ug/mL)	Double		-	-	-	-	+	-	+	-	-	-	-	-		15	-
S16	ERt64	2.2	Enrofloxacin (1024 ug/mL), tetracycline (64 ug/mL)	Double		-	-	-	-	+	-	+	-	-	-	-	-		15	-
E3_S10	KRt32	1.1	Kanamycin (1024 ug/mL), tetracycline (32 ug/mL)	Double		-	-	-	-	-	-	-	+	+	-	-	-		12	-
